# Supplementary material for: Molecular Insights into the Superiority of Platelet Lysate over FBS for hASC Expansion and Wound Healing
Source: Cells. 2025 Jul 25;14(15):1154. doi: 10.3390/cells14151154 (PMC12346565; doi:10.3390/cells14151154)
Supplement: Supplementary file 1 [file cells-14-01154-s001.zip]

Archive with 1 entries (1 files):
- cells-3729380-supplementary.pdf
